# Supplementary material for: Discovery of a Non-Nucleoside SETD2 Methyltransferase Inhibitor against Acute Myeloid Leukemia
Source: Int J Mol Sci. 2021 Sep 17;22(18):10055. doi: 10.3390/ijms221810055 (PMC8471172; doi:10.3390/ijms221810055)
Supplement: Supplementary file 1 [file ijms-22-10055-s001.zip]

Archive with 1 entries (1 files):
- ijms-1349019-supplementary.pdf
